# Supplementary material for: Text mining-based measurement of precision of polysomnographic reports as basis for intervention
Source: J Biomed Semantics. 2022 Jan 31;13:5. doi: 10.1186/s13326-022-00259-3 (PMC8805265; doi:10.1186/s13326-022-00259-3)
Supplement: Supplementary file 3 — Additional file 3 Additional Source Code 1: Supportive R source code needed to perform the correspondence analysis. [file 13326_2022_259_MOESM3_ESM.r]

# Activate library
library(ade4)
library(wordcloud)

# Load data
load("dataTM.Rda")

# Perform correspondence analysis
ca2 <- dudi.coa(dataTM$termDocs, scannf=FALSE)

# Percentage of explained inertia
ca2$eig / sum(ca2$eig)

# Biplot representation
par(mai=c(1,1,1,1))
plot(ca2$co, type="n", xlab="CA axis 1", ylab="CA axis 2", xlim=c(-1.5,2), ylim=c(-1.5, 2), main="Correspondence analysis")
abline(h=0, v=0, lty=2)
textplot(ca2$co[,1], ca2$co[,2], rownames(ca2$co), new=FALSE)

# Constrained correspondence analysis
bg1 <- bca(ca2, as.factor(dataTM$pheno$Severity), scan=F); randtest(bg1); s.class(bg1$ls, as.factor(dataTM$pheno$Severity)); bg1$ratio
bg2 <- bca(ca2, as.factor(dataTM$pheno$Arzt), scan=F); randtest(bg2); s.class(bg2$ls, as.factor(dataTM$pheno$Arzt)); bg2$ratio
bg3 <- bca(ca2, as.factor(dataTM$pheno$Type), scan=F); randtest(bg3); s.class(bg3$ls, as.factor(dataTM$pheno$Type)); bg3$ratio
bg4 <- bca(ca2, as.factor(dataTM$pheno$Technician), scan=F); randtest(bg4); s.class(bg4$ls, as.factor(dataTM$pheno$Technician); bg4$ratio
